# Supplementary material for: Climate-responsive DNA methylation is involved in the biosynthesis of lignin in birch
Source: Front Plant Sci. 2022 Dec 2;13:1090967. doi: 10.3389/fpls.2022.1090967 (PMC9757698; doi:10.3389/fpls.2022.1090967)
Supplement: Supplementary file 14 [file Table_1.xlsx]

## Sheet: Sheet2
Supplementary Table 1. Information of sampling sites.
ID	Location	Location (abbr)	Province	Geography	Longitude	Latitude	Elevation	Accession	Moisture content	Lignin content	Age	bio1	bio2	bio3	bio4	bio5	bio6	bio7	bio8	bio9	bio10	bio11	bio12	bio13	bio14	bio15	bio16	bio17	bio18	bio19
BE009	Huanren	Hr	LiaoNing	Changbai	125.1	41.32	407.5	1	0.0479	0.2488	21	4.89033	12.0907	25.4027	1297.69	25.568	-22.028	47.596	19.9767	-12.3593	19.9767	-12.3593	932	242	9	101.575	587	34	587	34
BE013	Xinbin	Xb	LiaoNing	Changbai	125.15	41.6	529	2	0.0729	0.2339	33	4.535	12.3993	25.6906	1313.25	25.524	-22.74	48.264	19.81	-12.8987	19.81	-12.8987	903	233	9	100.538	567	34	567	34
BE015	Qingyuan	Qy	LiaoNing	Changbai	125.16	41.89	671.8	3	0.0517	0.2392	22	4.171	12.5147	25.7907	1311.35	25.524	-23	48.524	19.488	-13.1313	19.488	-13.1313	875	226	7	101.047	552	28	552	28
BE018	Zhalantun	Zlt	NeiMengGu	Daxinganling	122.25	47.75	625	4	0.0591	0.2677	30	2.08233	12.8987	26.4122	1381.72	25.388	-23.448	48.836	18.3893	-15.598	18.3893	-15.598	443	146	2	124.719	325	7	325	7
BE027	Zhalantun	Zlt	NeiMengGu	Daxinganling	121.76	47.92	730.4	5	0.055	0.254	24	0.351333	12.778	26.3095	1383.26	23.76	-24.808	48.568	16.62	-17.332	16.62	-17.332	452	147	2	124.272	331	7	331	7
BE028	Jian	Ja	JiLin	Changbai	126.09	41.47	762.5	6	0.0698	0.2281	20	3.80417	12.3903	25.9429	1290.88	24.92	-22.84	47.76	18.8873	-13.2193	18.8873	-13.2193	935	242	9	100.89	590	34	590	34
BE040	Jiangyuan	Jy	JiLin	Changbai	126.61	42.25	878.5	7	0.0512	0.2468	26	2.27667	12.7147	25.7528	1327.57	24.312	-25.06	49.372	17.856	-15.132	17.856	-15.132	846	221	6	101.738	539	25	539	25
BE041	Jiangyuan	Jy	JiLin	Changbai	126.62	42.22	935	8	0.0573	0.2464	20	2.27667	12.7147	25.7528	1327.57	24.312	-25.06	49.372	17.856	-15.132	17.856	-15.132	846	221	6	101.738	539	25	539	25
BE056	Changbai	Cb	JiLin	Changbai	127.66	41.47	995	9	0.0485	0.2366	32	2.06617	12.9603	27.0322	1275.18	23.74	-24.204	47.944	17.004	-14.6453	17.004	-14.6453	784	188	8	95.9161	484	30	484	30
BE058	Changbai	Cb	JiLin	Changbai	127.66	41.47	995	9	0.0565	0.24	30	2.06617	12.9603	27.0322	1275.18	23.74	-24.204	47.944	17.004	-14.6453	17.004	-14.6453	784	188	8	95.9161	484	30	484	30
BE066	Lushuihe	Lsh	JiLin	Changbai	127.74	42.52	769	10	0.0486	0.2412	NA	2.57933	12.4287	25.7386	1308.03	24.32	-23.968	48.288	17.83	-14.6033	17.83	-14.6033	715	176	6	98.7202	449	23	449	23
BE080	Antu	At	JiLin	Changbai	128.56	42.95	600	11	0.0844	0.2411	23	2.69517	12.4363	26.1487	1305.17	24.152	-23.408	47.56	17.79	-14.5007	17.79	-14.5007	628	147	5	96.7409	388	20	388	20
BE095	Hunchun	Hc	JiLin	Changbai	130.19	42.96	195	12	0.07	0.2292	NA	5.154	10.7967	24.9116	1210.2	25.208	-18.132	43.34	19.0647	-10.7367	19.0647	-10.7367	589	138	3	92.1835	331	12	331	12
BE102	Wangqing	Wq	JiLin	Changbai	129.95	43.19	395.9	13	0.0799	0.2108	22	3.081	11.3587	25.4132	1258.03	23.76	-20.936	44.696	17.686	-13.3367	17.686	-13.3367	603	139	2	95.5722	359	11	359	11
BE108	Huadian	Hd	JiLin	Changbai	127.12	42.86	433.6	14	0.0895	0.2607	34	3.99267	12.354	24.8972	1346.1	25.824	-23.796	49.62	19.5973	-13.832	19.5973	-13.832	728	187	6	99.5905	456	23	456	23
BE112	Shulan	Sl	JiLin	Changbai	127.12	44.2	342	15	0.0538	0.2636	33	2.98767	12.4547	23.9458	1457.62	24.996	-27.016	52.012	19.6267	-16.646	19.6267	-16.646	630	173	5	103.174	403	19	403	19
BE117	Shanhetun	Sht	HeiLongJiang	Changbai	127.85	44.4	375	16	0.0719	0.2297	47	2.75383	12.121	24.2401	1394.28	25.028	-24.976	50.004	18.8907	-15.6387	18.8907	-15.6387	620	163	3	102.446	395	15	395	15
BE122	Fenghuangshan	Fhs	HeiLongJiang	Changbai	127.98	44.22	518	17	0.0572	0.2964	23	1.88067	12.1673	24.5111	1384.46	24.12	-25.52	49.64	17.9093	-16.3573	17.9093	-16.3573	653	167	4	100.728	412	16	412	16
BE133	Hailin	Hl	HeiLongJiang	Changbai	129.2	44.73	411.9	18	0.0918	0.2232	25	2.5225	11.861	24.1058	1384.68	25.264	-23.94	49.204	18.6973	-15.4967	18.6973	-15.4967	598	145	3	100.979	378	13	378	13
BE140	Dongning	Dn	HeiLongJiang	Changbai	131.22	44.26	482.6	19	0.0822	0.2224	20	2.92633	11.4173	25.06	1280.59	24.44	-21.12	45.56	17.848	-13.6933	17.848	-13.6933	617	127	5	86.2234	345	23	345	23
BE147	Jixi	Jx	HeiLongJiang	SanJiangPingYuan	132.03	45.77	192.6	20	0.0808	0.2387	20	3.47083	11.1143	22.6232	1413.58	26.308	-22.82	49.128	19.7893	-15.0607	19.7893	-15.0607	558	119	5	86.2411	312	21	312	21
BE148	Dongfanghong	Dfh	HeiLongJiang	SanJiangPingYuan	133.58	46.4	90	21	0.0745	0.2016	31	2.80267	11.1267	21.8238	1470.49	26.36	-24.624	50.984	19.688	-16.6033	19.688	-16.6033	634	129	10	76.524	326	34	326	34
BE153	Raohe	Rh	HeiLongJiang	SanJiangPingYuan	133.75	46.78	130.9	22	0.0739	0.2156	20	2.14967	11.3787	22.153	1474	26.14	-25.224	51.364	19.206	-17.154	19.206	-17.154	652	135	9	78.4782	342	32	342	32
BE159	Fujin	Fj	HeiLongJiang	SanJiangPingYuan	132.71	47.49	55.2	23	0.0458	0.2395	22	2.14067	10.994	20.7528	1557.83	26.772	-26.204	52.976	20.064	-18.438	20.064	-18.438	562	130	5	91.8167	328	20	328	20
BE164	Taoshan	Ts	HeiLongJiang	Xiaoxinganling	128.53	46.68	349.7	24	0.078	0.2042	27	1.457	12.068	23.0728	1488	25.092	-27.212	52.304	18.7513	-17.9213	18.7513	-17.9213	613	161	3	106.349	400	14	400	14
BE177	Nancha	Nc	HeiLongJiang	Xiaoxinganling	129.32	47.16	199.2	25	0.0775	0.2239	28	1.889	12.512	23.2375	1521.79	26.404	-27.44	53.844	19.462	-18.134	19.462	-18.134	609	149	4	104.793	392	15	392	15
BE180	Luobei	Lb	HeiLongJiang	Xiaoxinganling	130.58	47.5	149.6	26	0.0723	0.2153	21	2.45433	12.106	22.9593	1514.12	27.004	-25.724	52.728	19.9793	-17.4053	19.9793	-17.4053	596	142	4	97.3086	363	18	363	18
BE192	Jincha	Jc	HeiLongJiang	Xiaoxinganling	129.71	47.71	906.3	27	0.0683	0.2503	32	-1.3285	12.5037	23.7694	1483.96	23.392	-29.212	52.604	16.0833	-20.4347	16.0833	-20.4347	688	163	5	101.824	436	19	436	19
BE202	Meixi	Mx	HeiLongJiang	Xiaoxinganling	129.24	47.72	245.2	28	0.0744	0.2209	38	0.861167	13.3677	23.977	1545.52	26.112	-29.64	55.752	18.6507	-19.4907	18.6507	-19.4907	633	155	5	103.799	406	19	406	19
BE212	Wuying	Wy	HeiLongJiang	Xiaoxinganling	129.42	48.23	317.2	29	0.0686	0.2257	28	0.137666	13.728	24.1877	1584.91	26	-30.756	56.756	18.3827	-20.7567	18.3827	-20.7567	620	146	6	99.9166	387	21	387	21
BE225	Jiayin	Jy	HeiLongJiang	Xiaoxinganling	129.52	49.2	150.7	30	0.0738	0.2154	24	0.877833	12.4897	22.1889	1640.31	26.928	-29.36	56.288	19.77	-20.5587	19.77	-20.5587	552	130	5	95.4067	335	20	335	20
BE239	Sunwu	Sw	HeiLongJiang	Xiaoxinganling	127.35	49.49	296.3	31	0.0772	0.2198	26	-0.2025	14.049	24.818	1593.6	25.924	-30.684	56.608	18.1633	-17.0467	18.1633	-20.9447	544	137	4	99.7628	341	19	341	19
BE245	Heihe	Hh	HeiLongJiang	Xiaoxinganling	126.94	50.23	386.9	32	0.0707	0.2397	32	-0.977833	13.1783	24.0973	1564.9	24.74	-29.948	54.688	17.2327	-21.0993	17.2327	-21.0993	558	138	5	98.8129	347	20	347	20
BE249	Nenjiang	Nj	HeiLongJiang	Xiaoxinganling	126.35	49.49	414.7	33	0.0478	0.2359	24	-1.10017	12.995	23.4838	1594.85	24.452	-30.884	55.336	17.3127	-21.8273	17.3127	-21.8273	541	146	4	106.494	352	14	352	14
BE255	Wudalianchi	Wdlc	HeiLongJiang	Xiaoxinganling	126.06	48.9	343.8	34	0.0703	0.2337	26	0.135833	12.3123	22.2308	1626.57	25.432	-29.952	55.384	18.8347	-21.256	18.8347	-21.256	512	147	3	111.625	343	11	343	11
BE264	Suiling	Sl	HeiLongJiang	Xiaoxinganling	128.16	47.62	370.9	35	0.0685	0.2505	34	0.674667	12.354	23.1591	1505.58	24.796	-28.548	53.344	18.164	-18.9213	18.164	-18.9213	614	164	3	108.351	405	13	405	13
BE274	Hanjiayuan	Hjy	HeiLongJiang	Daxinganling	125.61	52.12	385.3	36	0.0452	0.238	24	-2.01433	13.6773	24.1172	1637.08	25.072	-31.64	56.712	17.1667	-22.8427	17.1667	-22.8427	506	127	5	98.2396	313	17	313	17
BE285	Tahe	Th	HeiLongJiang	Daxinganling	124.29	53.15	285	37	0.0732	0.2366	25	-2.84933	14.664	25.0171	1698.26	25.72	-32.896	58.616	17.0793	-24.3527	17.0793	-24.3527	473	117	5	98.1189	296	19	296	19
BE296	Xilinji	Xlj	HeiLongJiang	Daxinganling	122.45	53.01	485.6	38	0.0464	0.2368	28	-4.56417	16.073	26.1095	1759.64	24.972	-36.588	61.56	15.976	-22.4173	15.976	-27.042	450	114	5	101.824	290	17	290	17
BE297	Tuqiang	Tq	HeiLongJiang	Daxinganling	122.89	52.96	500.3	39	0.0499	0.2337	27	-4.37517	15.4517	26.0059	1702.57	24.48	-34.936	59.416	15.6713	-21.6513	15.6713	-25.9173	470	119	4	101.467	301	16	301	16
BE303	Amuer	Ame	HeiLongJiang	Daxinganling	123.34	52.86	573.5	40	0.0705	0.2257	28	-4.32717	14.995	25.5713	1688.36	24.204	-34.436	58.64	15.588	-25.6387	15.588	-25.6387	492	123	5	100.632	313	17	313	17
BE326	Songling	Sl	NeiMengGu	Daxinganling	124.3	50.84	451.6	41	0.0772	0.1996	21	-1.89767	14.7267	25.8218	1595.27	24.844	-32.188	57.032	16.706	-22.3833	16.706	-22.3833	508	138	4	107.573	334	14	334	14
BE330	Alihe	Alh	NeiMengGu	Daxinganling	123.69	50.63	470	42	0.075	0.2263	25	-1.98333	15.234	26.6366	1579.93	24.688	-32.504	57.192	16.4527	-22.3033	16.4527	-22.3033	504	142	3	111.597	340	12	340	12
BE338	Ganhe	Gh	NeiMengGu	Daxinganling	123.12	50.67	520.6	43	0.052	0.2107	26	-2.46317	15.3043	26.6831	1586.49	24.364	-32.992	57.356	16.0173	-19.0907	16.0173	-22.892	500	142	3	112.453	341	12	341	12
BE344	Keyihe	Kyh	NeiMengGu	Daxinganling	122.82	50.65	601.9	44	0.0531	0.2411	35	-2.72683	15.5023	27.5137	1539.9	23.868	-32.476	56.344	15.37	-22.3667	15.37	-22.3667	504	145	3	113.215	345	11	345	11
BE347	Jiagedaqi	Jgdq	HeiLongJiang	Daxinganling	124.24	50.25	367.2	45	0.0571	0.2299	22	-1.16317	14.8497	25.9628	1598.47	25.332	-31.864	57.196	17.3787	-21.8493	17.3787	-21.8493	500	143	3	112.555	338	11	338	11
BE358	Dayangshu	Dys	NeiMengGu	Daxinganling	124.69	49.74	364.5	46	0.0591	0.2151	24	-0.240167	14.3937	25.1972	1617.98	26.112	-31.012	57.124	18.4927	-17.07	18.4927	-21.2747	493	146	2	116.396	339	8	339	8
BE371	Kuduer	Kde	NeiMengGu	Daxinganling	121.42	49.93	796.5	47	0.0546	0.2031	33	-4.0265	15.0383	26.3645	1602.62	22.82	-34.22	57.04	14.5313	-21.3913	14.5313	-24.8027	474	141	3	118.005	336	10	336	11
BE385	Yitulihe	Ytlh	NeiMengGu	Daxinganling	121.7	50.68	778.6	48	0.0559	0.2647	37	-4.3545	15.7663	27.2793	1588.17	22.808	-34.988	57.796	14.1727	-24.7507	14.1727	-24.7507	494	142	3	113.148	340	12	340	12
BE410	Alongshan	Als	NeiMengGu	Daxinganling	121.83	51.73	691	49	0.0756	0.2198	39	-4.69467	15.2207	25.949	1635.84	23.088	-35.568	58.656	14.402	-25.7627	14.402	-25.7627	492	131	4	106.731	327	15	327	15
BE414	Jinhe	Jh	NeiMengGu	Daxinganling	121.53	51.4	807.6	50	0.0617	0.1969	25	-4.713	15.2767	26.35	1613.95	22.848	-35.128	57.976	14.166	-25.4747	14.166	-25.4747	491	135	3	109.748	332	13	332	13
BE425	Moerdaoga	Medg	NeiMengGu	Daxinganling	120.87	51.22	757	51	0.0558	0.2566	38	-4.2115	14.3697	25.489	1593.3	22.54	-33.836	56.376	14.408	-24.8153	14.408	-24.8153	474	132	3	111.231	324	12	324	12
BE427	Deerbuer	Debe	NeiMengGu	Daxinganling	121.04	51.04	918	52	0.0619	0.2772	31	-4.61283	14.8783	26.2998	1579.48	22.156	-34.416	56.572	13.9133	-24.934	13.9133	-24.934	484	136	3	112.665	334	12	334	12
BE436	Boketu	Bkt	NeiMengGu	Daxinganling	122.09	48.83	811.8	53	0.0604	0.2568	39	-1.2475	12.1683	24.9966	1399.29	22.8	-25.88	48.68	15.3253	-18.922	15.3253	-18.922	501	160	2	123.368	364	8	364	8
BE442	Wunuer	Wne	NeiMengGu	Daxinganling	121.33	48.82	793.4	54	0.0645	0.2427	35	-2.05467	12.9753	24.6961	1513.92	23.188	-29.352	52.54	15.546	-18.512	15.546	-21.6393	455	142	2	121.232	327	7	327	8
BE451	Mianduhe	Mdh	NeiMengGu	Daxinganling	120.91	49.12	807.5	55	0.0637	0.2125	30	-2.11517	13.1517	24.2418	1578.64	23.708	-30.544	54.252	16.1487	-19.404	16.1487	-22.586	429	130	2	120.11	308	6	308	8
BE461	Chuoer	Ce	NeiMengGu	Daxinganling	121.24	47.9	727.9	56	0.058	0.2686	28	-0.569167	12.8223	25.7766	1411.78	23.312	-26.432	49.744	16.0267	-15.8453	16.0267	-18.6727	445	141	3	120.691	320	10	320	10
BE465	Chaihe	Ch	NeiMengGu	Daxinganling	121.27	47.55	629.7	57	0.0552	0.2344	22	0.5015	13.0797	26.6345	1389.43	23.96	-25.148	49.108	16.8713	-14.504	16.8713	-17.29	429	138	2	121.913	311	9	311	9
BE473	Aershan	Aes	NeiMengGu	Daxinganling	119.91	47.22	955.2	58	0.0537	0.2461	21	-2.5165	14.1117	25.7475	1526.41	23.212	-31.596	54.808	15.1547	-19.4	15.1547	-22.358	427	123	5	104.091	277	18	277	18
BE478	Zhalaiteqi	Zltq	NeiMengGu	Daxinganling	121.71	47.05	405	59	0.0559	0.235	28	2.56933	13.3967	27.4702	1371.61	25.548	-23.22	48.768	18.76	-15.0307	18.76	-15.0307	420	140	2	125.73	312	7	312	7
