# Supplementary material for: Climate-responsive DNA methylation is involved in the biosynthesis of lignin in birch
Source: Front Plant Sci. 2022 Dec 2;13:1090967. doi: 10.3389/fpls.2022.1090967 (PMC9757698; doi:10.3389/fpls.2022.1090967)
Supplement: Supplementary file 16 [file Table_3.xlsx]

## Sheet: Sheet1
Supplementary Table 3. Sequencing statistics of MethylC-seq and DNA-seq library.
Sample	Library	Total reads	Total bases	Q20%	Q30%	Depth	Mapping rate	CT
Sl	MethylC-seq	173551312	24608210532	96.44	90.69	59.7249	0.7025	0.994992
Fhs	MethylC-seq	178115380	24765979269	96.5	90.89	60.1078	0.6595	0.996673
Ame	MethylC-seq	116958468	16605652972	93.42	85.75	40.3024	0.653	0.99338
Alh	MethylC-seq	129117480	18309382844	93.64	85.92	44.4374	0.665	0.99485
Sl	DNA-seq	134510600	19942841261	97.91	93.27	48.4019	0.920665	-
Fhs	DNA-seq	143786216	21454515553	98.75	95.07	52.0708	0.872021	-
Ame	DNA-seq	166029462	24629148760	96.8	90.9	59.7757	0.905938	-
Alh	DNA-seq	153399928	22763551244	96.62	90.42	55.2479	0.736738	-
