# Supplementary material for: Climate-responsive DNA methylation is involved in the biosynthesis of lignin in birch
Source: Front Plant Sci. 2022 Dec 2;13:1090967. doi: 10.3389/fpls.2022.1090967 (PMC9757698; doi:10.3389/fpls.2022.1090967)
Supplement: Supplementary file 17 [file Table_4.xlsx]

## Sheet: Sheet1
Supplementary Table 4. Sequencing statistics of RNA-seq and small RNA-seq library.
Sample	Library	Total reads	Total bases	Q20	Q30	Mapping rate
Sl-1	transcriptome	36569490	5315671246	97.32	94.83	0.8163
Sl-2	transcriptome	52298168	7485284272	98.64	97.24	0.8199
Sl-3	transcriptome	77834622	11155066690	97.73	95.64	0.8056
Fhs-1	transcriptome	40837880	5872874092	98.7	96.01	0.8217
Fhs-2	transcriptome	41369066	5985830452	98.15	94.71	0.8186
Fhs-3	transcriptome	47596974	6831949160	98.36	95.16	0.822
Ame-1	transcriptome	47801292	7042134658	97.66	95.61	0.8421
Ame-2	transcriptome	91517962	13487580844	97.48	95.15	0.8465
Ame-3	transcriptome	56419914	8308909104	96.93	94.42	0.8281
Alh-1	transcriptome	46341262	6867634756	97.43	95.21	0.8222
Alh-2	transcriptome	91012726	13491786382	97.23	94.72	0.8308
Alh-3	transcriptome	56426936	8362374638	96.81	94.21	0.8157
Sl	small RNA	15210594	760529700	99.27	97.46	0.8494
Fhs	small RNA	16151329	807566450	98.85	96.33	0.8335
Ame	small RNA	32746362	1637318100	99.55	98.26	0.8276
Alh	small RNA	27988126	1399406300	99.19	97.21	0.8315
