# Supplementary material for: Climate-responsive DNA methylation is involved in the biosynthesis of lignin in birch
Source: Front Plant Sci. 2022 Dec 2;13:1090967. doi: 10.3389/fpls.2022.1090967 (PMC9757698; doi:10.3389/fpls.2022.1090967)
Supplement: Supplementary file 18 [file Table_5.xlsx]

## Sheet: Sheet1
Supplementary Table 5. Primers for qRT-PCR used in this study.
Primer name	Primer Sequence (5'-3')
Tubulin-F	ACACATTGAGCAGAAACTGTTGG
Tubulin-R	CTCAATCTCCAGAACCAGCTCAT
Bp4CL2-F	ATTTGCCAAAGAACCAATGGAGG
Bp4CL2-R	CCTTCAACCGGTCAACGATAAAG
BpPAL1-F	GTTTTGGTGCAACCTCACATAGG
BpPAL1-R	GTCAAAAGCCCAGCTATGTAGGA
BpCAD9-F	ACATCAAAGTACTCTGCTGTGGA
BpCAD9-R	GTTTCCCATCACTGTAAACGTCG
BpCCoAOMT2-F	CATGCTCCTCAAGCTCATCAATG
BpCCoAOMT2-R	CTGAAGTCAATCTTGTGGGCAAC
BpC4H2-F	ATGACCTAAACCACGGCGTTTTA
BpC4H2-R	GCACGACTTTGTTGGTGAAAAAC
BpCMT3-F	GAGGTTGATGGAGGGATCGTTTA
BpCMT3-R	GCACCATCAACATCCTCAAACAT
BpDDM1-F	CATGTTTGCTGATTGGATGGTCA
BpDDM1-R	TCTTTCTTCCATGTGTCTATGCCT
BpNST1-F	TCTAGTGTTCTACAAAGGCCGAG
BpNST1-R	TTCTTGAATATACGGCACACCAC
BpSND1-F	AGACTCTGGTCTTCTACAAGGGT
BpSND1-R	TTCTTGAATACACGGCAAACCAC
BpMYB46-R	CTTCTCTCCCCAAGAAGAATCCC
BpMYB46-F	TTGGGGATGATGAGAAGCTCTTT
