# Supplementary material for: Climate-responsive DNA methylation is involved in the biosynthesis of lignin in birch
Source: Front Plant Sci. 2022 Dec 2;13:1090967. doi: 10.3389/fpls.2022.1090967 (PMC9757698; doi:10.3389/fpls.2022.1090967)
Supplement: Supplementary file 19 [file Table_6.xlsx]

## Sheet: Sheet1
Supplementary Table 6. Partial correlations between lignin content and 19 climatic variables.
Variable	Correlation coefficient (ρ)	p-value
bio1	0.1095	0.417639
bio2	-0.1162	0.389167
bio3	0.1643	0.222051
bio4	-0.2825	0.0332111
bio5	-0.2556	0.0549946
bio6	0.1958	0.144459
bio7	-0.2743	0.0389099
bio8	-0.0588	0.663822
bio9	0.1518	0.259496
bio10	-0.0588	0.663822
bio11	0.1935	0.149188
bio12	0.0937	0.488089
bio13	0.2319	0.0825888
bio14	-0.0267	0.843931
bio15	0.1887	0.159693
bio16	0.17	0.206181
bio17	-0.0263	0.846009
bio18	0.17	0.206181
bio19	-0.0361	0.78971
