# Supplementary material for: Climate-responsive DNA methylation is involved in the biosynthesis of lignin in birch
Source: Front Plant Sci. 2022 Dec 2;13:1090967. doi: 10.3389/fpls.2022.1090967 (PMC9757698; doi:10.3389/fpls.2022.1090967)
Supplement: Supplementary file 20 [file Table_7.xlsx]

## Sheet: Sheet1
Supplementary Table 7. Lignin biosynthesis genes and TFs involved in this study.
Gene name (abbr)	Gene name (full name)	Gene ID
BpPAL1	phenylalanine ammonialyase	Bpev01.c0042.g0040
BpPAL3		Bpev01.c0990.g0002
BpC4H2	cinnamate-4-hydroxylase	Bpev01.c0821.g0003
BpC4H3		Bpev01.c0089.g0065
Bp4CL2	4-coumarate: CoA ligase	Bpev01.c0015.g0168
BpHCT1	hydroxycinnamoyl-CoA: shikimate/quinate hydroxycinnamoyltransferase	Bpev01.c0403.g0032
BpC3H1	4-coumarate 3-hydroxylases	Bpev01.c1345.g0001
BpCCoAOMT2	caffeoyl-coenzyme A 3-O-methyltransferases	Bpev01.c0328.g0008
BpCCR1	cinnamoyl CoA reductase	Bpev01.c0044.g0057
BpCCR4		Bpev01.c0480.g0048
BpF5H2	ferulate 5-hydroxylases	Bpev01.c0023.g0013
BpCOMT9	caffeic acid ortho-methyltransferase	Bpev01.c0210.g0051
BpCOMT17		Bpev01.c0407.g0002
BpCAD9	cinnamyl alcohol dehydrogenases	Bpev01.c0157.g0040
BpCAD12		Bpev01.c0561.g0002
BpNST1/2	NAC SECONDARY WALL THICKENING PROMOTING FACTOR1/2	Bpev01.c0001.g0043
BpSND1	SECONDARY WALL-ASSOCIATED NAC DOMAIN PROTEIN1	Bpev01.c0522.g0030
BpVND6/7	VASCULAR-RELATED NAC-DOMAIN6/7	Bpev01.c0022.g0005; Bepv01.c0411.g0006
BpMYB46/BpMYB83	Second Layer of lignin transcriptional regulation	Bpev01.c0777.g0019; Bpev01.c0404.g0024
BpMYB61	Promotes the accumulation of lignin	Bpev01.c1527.g0007; Bpev01.c0918.g0016
BpMYB75	Inhibits the accumulation of lignin	Bpev01.c1161.g0005
BpMYB103	Promotes the accumulation of lignin	Bpev01.c0170.g0023
BpMYB3/4/7/32	Inhibits the accumulation of lignin	Bpev01.c0668.g0007; Bpev01.c0639.g0015; Bpev01.c0549.g0004
BpMYB20/43/85	Third Layer of lignin transcriptional regulation	Bpev01.c0145.g0045; Bpev01.c0074.g0011; Bpev01.c1562.g0004
BpMYB15/58/63	Third Layer of lignin transcriptional regulation	Bpev01.c0350.g0017; Bpev01.c0050.g0110
