# Supplementary material for: Climate-responsive DNA methylation is involved in the biosynthesis of lignin in birch
Source: Front Plant Sci. 2022 Dec 2;13:1090967. doi: 10.3389/fpls.2022.1090967 (PMC9757698; doi:10.3389/fpls.2022.1090967)
Supplement: Supplementary file 21 [file Table_8.xlsx]

## Sheet: Sheet1
Supplementary Table 8. Transcript levels of genes involved in this study.
Gene_id	Gene_name	Sl_1	Sl_2	Sl_3	Fhs_1	Fhs_2	Fhs_3	Ame_1	Ame_2	Ame_3	Alh_1	Alh_2	Alh_3
Bpev01.c0042.g0040	BpPAL1	297.818	285.21	283.495	331.793	337.508	337.971	15.4804	15.3593	14.658	46.2866	46.4591	46.9959
Bpev01.c0990.g0002	BpPAL3	35.7609	35.8102	36.4849	34.1303	35.2259	33.719	7.366	8.4292	9.2001	17.8829	17.3413	18.5939
Bpev01.c0821.g0003	BpC4H2	55.5278	57.311	57.0411	59.3464	53.4733	50.7022	4.0789	4.0021	3.6487	3.2973	3.4478	3.3177
Bpev01.c0089.g0065	BpC4H3	568.25	555.918	558.4	522.625	529.12	524.353	41.5575	39.4339	40.3593	62.3996	61.7328	60.3628
Bpev01.c0015.g0168	Bp4CL2	411.1	386.805	395.379	391.594	383.481	394.2	7.7884	7.855	8.6004	45.2284	44.5321	46.3145
Bpev01.c0403.g0032	BpHCT1	119.702	112.872	115.322	107.628	106.008	106.217	83.9917	82.8681	85.4735	58.8975	60.2255	59.4817
Bpev01.c1345.g0001	BpC3H1	123.277	125.364	123.255	150.975	155.417	147.229	113.939	113.054	114.997	30.0722	33.6181	33.8613
Bpev01.c0328.g0008	BpCCoAOMT2	575.778	553.026	545.713	997.109	1015.11	1017.53	47.785	48.1257	46.1058	144.482	147.994	149.204
Bpev01.c0044.g0057	BpCCR1	256.948	247.733	253.788	233.194	240.507	241.128	63.3731	67.2268	65.8753	195.17	192.024	192.149
Bpev01.c0480.g0048	BpCCR4	10.068	9.8665	10.307	9.2827	7.9822	6.9196	163.506	166.663	158.038	58.3345	56.3399	51.9937
Bpev01.c0023.g0013	BpF5H2	43.4047	42.9656	44.7138	27.2928	26.818	25.7113	6.2452	6.5683	5.3634	2.4167	1.708	2.2065
Bpev01.c0210.g0051	BpCOMT9	199.295	209.236	211.239	175.986	185.402	177.621	61.0169	57.3387	63.0077	72.0266	71.0365	70.1547
Bpev01.c0407.g0002	BpCOMT17	0	0	0	0	0	0	0	0	0	0	0	0
Bpev01.c0157.g0040	BpCAD9	260.293	260.51	257.961	258.761	251.049	252.665	105.805	99.1189	106.031	31.4205	29.2007	29.8454
Bpev01.c0561.g0002	BpCAD12	3.5091	4.5247	4.5307	3.7997	4.7985	3.8378	1.5407	1.5305	1.0923	5.8513	4.7857	5.0868
Bpev01.c0001.g0043	BpNST1/2	9.04429	8.84806	8.14876	8.03234	9.45746	7.90116	0	0.16474	0	0.218796	0.224725	0
Bpev01.c0522.g0030	BpSND1	3.40228	4.17542	2.9988	0.948376	1.5419	1.56624	0	0.05122	0	0	0	0
Bpev01.c0022.g0005	BpVND6/7	1.50654	1.748	1.35753	0.842217	1.39273	1.45524	1.67241	1.79906	1.74483	2.24549	1.45176	1.76132
Bepv01.c0411.g0006	BpVND6/7	0.722826	0.627329	0.891551	0.50987	0.496279	0.511901	0.293222	0.543466	0.357121	0.332807	0.571243	0.331555
Bpev01.c0777.g0019	BpMYB46/BpMYB83	2.35994	1.68347	2.38294	2.04515	1.57597	1.38363	0	0.08052	0.132374	0.079753	0	0.12476
Bpev01.c0404.g0024	BpMYB46/BpMYB83	14.5085	13.1783	13.7819	6.56446	5.15603	7.2579	0	0.073138	0	0.150703	0.108167	0.064526
Bpev01.c1527.g0007	BpMYB61	9.63496	10.4202	11.222	10.1079	8.7336	8.49762	0.122082	0.150885	0.268258	2.20947	2.02684	2.05371
Bpev01.c0918.g0016	BpMYB61	1.36537	1.01646	1.61455	1.72778	0.970099	1.59376	0	0.080015	0	0.169045	0.054285	0.089146
Bpev01.c1161.g0005	BpMYB75	0	0	0	0	0	0	0	0	0	0	0	0
Bpev01.c0170.g0023	BpMYB103	2.45536	2.25072	2.47154	1.16339	1.14074	0.613287	0	0	0	0.077105	0	0
Bpev01.c0668.g0007	BpMYB3/4/7/32	7.00996	5.83624	6.79916	7.97862	6.97218	7.1635	74.8226	75.9705	77.298	8.22619	7.65575	8.15947
Bpev01.c0639.g0015	BpMYB3/4/7/32	38.1549	43.2817	42.4818	35.8015	39.3052	35.775	30.5458	32.1378	34.8258	10.4335	11.2877	10.3573
Bpev01.c0549.g0004	BpMYB3/4/7/32	8.21979	10.079	10.5199	9.43653	7.50432	9.43436	25.6984	23.9787	27.0103	1.2024	0.906525	1.08538
Bpev01.c0145.g0045	BpMYB20/43/85	85.9925	88.5235	88.6764	106.917	109.016	109.64	1.66311	1.3696	1.59981	54.1451	54.0173	53.0599
Bpev01.c0074.g0011	BpMYB20/43/85	2.89066	2.09537	2.65107	2.08022	1.65978	2.51569	1.67645	1.80654	1.8322	0.273662	0.621161	0.534552
Bpev01.c1562.g0004	BpMYB20/43/85	187.64	191.177	191.601	154.251	149.95	152.173	15.3376	15.8482	14.6434	28.2851	26.7217	27.2246
Bpev01.c0350.g0017	BpMYB15/58/63	29.4388	29.6881	28.85	44.445	40.4123	42.7823	0.136063	0.150281	0.104701	0.533501	0.8689	0.956663
Bpev01.c0050.g0110	BpMYB15/58/63	77.7694	84.1535	79.291	57.4515	57.6667	55.319	1.5953	1.27829	1.49638	27.1124	27.3213	27.1233
Bpev01.c0253.g0032	BpCMT3	1.11568	0.912339	0.756927	0.829523	0.434437	0.376189	3.70355	3.53493	3.60587	4.7706	4.82712	4.9056
Bpev01.c0803.g0012	BpCMT2	1.2737	0.748474	0.518815	1.05899	1.23388	1.04006	2.36597	2.38183	2.78201	1.9397	1.82619	1.67467
Bpev01.c0874.g0014	BpDDM1	0.360465	0.330814	0.36432	0.326443	0.518671	0.564145	6.58483	6.9155	6.95528	11.5493	11.1463	12.4473
