# Supplementary material for: Climate-responsive DNA methylation is involved in the biosynthesis of lignin in birch
Source: Front Plant Sci. 2022 Dec 2;13:1090967. doi: 10.3389/fpls.2022.1090967 (PMC9757698; doi:10.3389/fpls.2022.1090967)
Supplement: Supplementary file 22 [file Table_9.xlsx]

## Sheet: Sheet1
Supplementary Table 9. Comparisons of difference in genes transcript level between birch trees distributed in Changbai Mountain (Sl and Fhs) and Xiaoxing Anling (Ame and Alh).
Gene_ID	Gene name	p-value
Bpev01.c0042.g0040	BpPAL1	3.581e-09
Bpev01.c0990.g0002	BpPAL3	5.538e-05
Bpev01.c0821.g0003	BpC4H2	5.997e-08
Bpev01.c0089.g0065	BpC4H3	9.754e-12
Bpev01.c0015.g0168	Bp4CL2	6.36e-10
Bpev01.c0403.g0032	BpHCT1	0.0001839
Bpev01.c1345.g0001	BpC3H1	0.007531
Bpev01.c0328.g0008	BpCCoAOMT2	0.0004078
Bpev01.c0044.g0057	BpCCR1	0.004646
Bpev01.c0480.g0048	BpCCR4	0.004371
Bpev01.c0023.g0013	BpF5H2	0.0001608
Bpev01.c0210.g0051	BpCOMT9	3.5e-07
Bpev01.c0157.g0040	BpCAD9	3.879e-05
Bpev01.c0001.g0043	BpNST1/2	1.314e-07
Bpev01.c0522.g0030	BpSND1	0.002683
Bpev01.c0777.g0019	BpMYB46/BpMYB83	5.181e-05
Bpev01.c0404.g0024	BpMYB46/BpMYB83	0.001024
Bpev01.c1527.g0007	BpMYB61	2.734e-08
Bpev01.c0170.g0023	BpMYB103	0.001917
Bpev01.c0668.g0007	BpMYB3/4/7/32	0.03467
Bpev01.c0639.g0015	BpMYB3/4/7/32	0.007385
Bpev01.c0549.g0004	BpMYB3/4/7/32	0.2441
Bpev01.c0145.g0045	BpMYB20/43/85	0.000506
Bpev01.c0074.g0011	BpMYB20/43/85	0.02326
Bpev01.c1562.g0004	BpMYB20/43/85	1.444e-06
Bpev01.c0350.g0017	BpMYB15/58/63	3.723e-05
Bpev01.c0050.g0110	BpMYB15/58/63	2.135e-05
Bpev01.c0253.g0032	BpCMT3	9.997e-06
Bpev01.c0803.g0012	BpCMT2	0.0003091
Bpev01.c0874.g0014	BpDDM1	0.000493
