# Supplementary material for: Climate-responsive DNA methylation is involved in the biosynthesis of lignin in birch
Source: Front Plant Sci. 2022 Dec 2;13:1090967. doi: 10.3389/fpls.2022.1090967 (PMC9757698; doi:10.3389/fpls.2022.1090967)
Supplement: Supplementary file 23 [file Table_10.xlsx]

## Sheet: Sheet1
Supplementary Table 10. Comparisons of difference in DNA methylation level between birch trees distributed in Changbai Mountain (Sl and Fhs) and Xiaoxing Anling (Ame and Alh).
Region	Position	Location	Sl (%)	Fhs (%)	Ame (%)	Alh (%)	p-value
R1	Chr5: 20,594,500-20,594,600	a transposon (TIR142342) 3,541bp upstream of the Bpev01.c0001.g0043 gene	23.08	15	27.27	31.58	0.00113214
R2	Chr5: 20,595,495-20,595,599	a transposon (Copia13542) 2,570bp upstream of the Bpev01.c0001.g0043 gene	19	22.73	31.74	37.09	1.5594e-45
R3	Chr5: 20,600,700-20,600,825	a transposon (SINE14398) 1,183bp downstream of the Bpev01.c0001.g0043 gene	39.33	46.34	55.89	58.96	1.60141e-26
R4	Chr14: 277,350-277,600	a transposon (Gypsy17847) 1,930bp upstream of the Bpev01.c0522.g0030 gene	16.42	24.63	33.43	33.27	1.47355e-146
