# Supplementary material for: Climate-responsive DNA methylation is involved in the biosynthesis of lignin in birch
Source: Front Plant Sci. 2022 Dec 2;13:1090967. doi: 10.3389/fpls.2022.1090967 (PMC9757698; doi:10.3389/fpls.2022.1090967)
Supplement: Supplementary file 24 [file Table_11.xlsx]

## Sheet: Sheet1
Supplementary Table 11. Methylation level in different sequence context of R1-R4 in Sl, Fhs, Ame, and Alh.
Region	Location	CG (%)	CHG (%)	CHH (%)	p-value
R1	Sl	100	40	6	p(CG) = 5.29E-01; p(CHG) = 3.28E-01; p(CHH) = 2.84E-04;
	Fhs	100	0	3
	Ame	100	20	15
	Alh	85.71	50	20
R2	Sl	100	0	16.31	p(CG) = 2.27E-01; p(CHG) = 1.00E+00; p(CHH) = 1.10E-46;
	Fhs	90	0	20.98
	Ame	78.57	0	30.19
	Alh	96.88	0	34.98
R3	Sl	95.5	75	2.51	p(CG) = 7.88E-02; p(CHG) = 3.01E-02; p(CHH) = 3.05E-48;
	Fhs	95.65	91.67	10.64
	Ame	91.39	89.8	30.36
	Alh	95.04	81.46	30.34
R4	Sl	80	33.42	8.42	p(CG) = 1.67E-01; p(CHG) = 0.00E+00; p(CHH) = 3.90E-52;
	Fhs	75	52.51	11.84
	Ame	79.49	76.2	14.44
	Alh	75	65.45	19.97
