# Supplementary material for: Climate-responsive DNA methylation is involved in the biosynthesis of lignin in birch
Source: Front Plant Sci. 2022 Dec 2;13:1090967. doi: 10.3389/fpls.2022.1090967 (PMC9757698; doi:10.3389/fpls.2022.1090967)
Supplement: Supplementary file 25 [file Table_12.xlsx]

## Sheet: Sheet1
Supplementary Table 12. 24nt-siRNA abundance of R1-R4 in Sl, Fhs, Ame, and Alh.
Region	Sample	RPM (24nt-siRNA)
R1	Sl	0
	Fhs	0.0855983
	Ame	1.74188
	Alh	0
R2	Sl	0.114667
	Fhs	12.525
	Ame	7.31742
	Alh	8.59728
R3	Sl	14.04
	Fhs	37.3654
	Ame	12.3129
	Alh	9.07175
R4	Sl	1.01772
	Fhs	2.86034
	Ame	0.104627
	Alh	0.0677987
