# Supplementary material for: Climate-responsive DNA methylation is involved in the biosynthesis of lignin in birch
Source: Front Plant Sci. 2022 Dec 2;13:1090967. doi: 10.3389/fpls.2022.1090967 (PMC9757698; doi:10.3389/fpls.2022.1090967)
Supplement: Supplementary file 26 [file Table_13.xlsx]

## Sheet: Sheet1
Supplementary Table 13. Genetic variations of BpDDM1 and BpCMT2 between Sl, Fhs and Ame, Alh.
Genomic Feature	Gene	Chromosome	Start	End	Type	Sl	Fhs	Ame	Alh
intronic	BpCMT2	Chr14	13040502	13040502	snp	C	C	Y	Y
intronic		Chr14	13043286	13043286	snp	A	A	W	W
intronic		Chr14	13044085	13044085	snp	Y	Y	T	T
intronic		Chr14	13044384	13044384	snp	G	G	R	R
intronic		Chr14	13050466	13050466	snp	M	M	A	A
intronic		Chr14	13050474	13050474	snp	R	R	G	G
intronic		Chr14	13050493	13050493	snp	R	R	G	G
intronic		Chr14	13050513	13050513	snp	Y	Y	C	C
intronic		Chr14	13057123	13057123	snp	R	R	G	G
intronic		Chr14	13064255	13064255	snp	C	C	Y	Y
intronic		Chr14	13064259	13064259	snp	C	C	Y	Y
intronic		Chr14	13064266	13064266	snp	G	G	R	R
intronic		Chr14	13066784	13066784	snp	G	G	R	R
intronic		Chr14	13050542	13050542	insertion	0/1	0/1	0/0	0/0
intronic	BpDDM1	Chr5	26971046	26971046	snp	G	G	R	R
intronic		Chr5	26973625	26973625	insertion	1/1	1/1	0/1	0/1
