# Supplementary material for: Climate-responsive DNA methylation is involved in the biosynthesis of lignin in birch
Source: Front Plant Sci. 2022 Dec 2;13:1090967. doi: 10.3389/fpls.2022.1090967 (PMC9757698; doi:10.3389/fpls.2022.1090967)
Supplement: Supplementary file 27 [file Table_14.xlsx]

## Sheet: Sheet1
Supplementary Table 14. Promoter DNA methylation level of lignin biosynthesis genes and TFs in Sl, Fhs, Ame, and Alh.
Gene name	Gene id	Promoter	Sl	Fhs	Ame	Alh	p-value (Sl, Fhs vs. Ame, Alh)
BpPAL1	Bpev01.c0042.g0040	Chr5:5204995-5206995	0.0644	0.0634	0.0443	0.1814	0.1712
BpPAL3	Bpev01.c0990.g0002	Chr8:5167397-5169397	0.0918	0.193	0.0368	0.0191	0.003535
BpC4H2	Bpev01.c0821.g0003	Chr7:4824142-4826142	0.0735	0.1211	0.0955	0.1439	0.1708
BpC4H3	Bpev01.c0089.g0065	Chr13:24188840-24190840	0.0318	0.0308	0.1494	0.0667	0.008904
Bp4CL2	Bpev01.c0015.g0168	Chr5:25559317-25561317	0.1181	0.1092	0.156	0.2439	0.006902
BpHCT1	Bpev01.c0403.g0032	Chr5:8053314-8055314	0.0332	0.0301	0.0394	0.1902	0.05681
BpC3H1	Bpev01.c1345.g0001	Chr8:13062521-13064521	0.1141	0	0.1675	0	0.5705
BpCCoAOMT2	Bpev01.c0328.g0008	Chr3:2313710-2315710	0.0458	0.0965	0.1121	0.1935	0.004761
BpCCR1	Bpev01.c0044.g0057	Chr5:8290153-8292153	0.0707	0.1039	0.0929	0.1485	0.04933
BpF5H2	Bpev01.c0023.g0013	Chr4:1972640-1974640	0.0812	0.047	0.0891	0.1157	0.003046
BpCOMT9	Bpev01.c0210.g0051	Chr1:41265457-41267457	0.0769	0.092	0.1591	0.2244	0.0005361
BpNST1/2	Bpev01.c0001.g0043	Chr5:20596169-20598169	0.0281	0.0115	0.0642	0.0894	1.828e-05
BpSND1	Bpev01.c0522.g0030	Chr14:275420-277420	0.0103	0.0308	0.2262	0.1346	0.0004026
BpMYB46/BpMYB83	Bpev01.c0404.g0024	Chr13:11512703-11514703	0.0655	0.0916	0.1561	0.1179	0.0003359
BpMYB61	Bpev01.c1527.g0007	Chr4:23467758-23469758	0.013	0.0162	0.0046	0.0861	0.1524
BpMYB103	Bpev01.c0170.g0023	Chr14:5637939-5639939	0.1359	0.1564	0.2471	0.2671	8.761e-09
BpMYB20/43/85	Bpev01.c0145.g0045	Chr2:7599852-7601852	0.0073	0.007	0.0404	0.0177	0.007607
