# Supplementary material for: Climate-responsive DNA methylation is involved in the biosynthesis of lignin in birch
Source: Front Plant Sci. 2022 Dec 2;13:1090967. doi: 10.3389/fpls.2022.1090967 (PMC9757698; doi:10.3389/fpls.2022.1090967)
Supplement: Supplementary file 28 [file Table_15.xlsx]

## Sheet: Sheet1
Supplementary Table 15. Transcript levels of BpCesAs and BpCsls in Sl, Fhs, Ame, and Alh.
Gene_id	Gene_name	Sl_1	Sl_2	Sl_3	Fhs_1	Fhs_2	Fhs_3	Ame_1	Ame_2	Ame_3	Alh_1	Alh_2	Alh_3	p-value (Sl, Fhs vs. Ame, Alh)
Bpev01.c0000.g0006	BpCesA04	42.4737	37.5704	38.6692	17.3334	17.7365	17.2949	0.61106	0.61482	0.84101	0.315539	0.3091	0.362024	0.002482
Bpev01.c0374.g0018	BpCesA08-1	3.56159	3.20519	2.8898	2.66042	2.40049	2.4151	2.35288	2.23413	2.27378	1.39403	1.27677	1.4498	0.004346
Bpev01.c0374.g0017	BpCesA08-2	45.151	44.0441	44.5876	20.8206	22.2308	22.8771	2.05527	2.14206	1.94496	1.23784	1.45315	1.24007	0.001542
Bpev01.c0777.g0012	BpCesA03	77.478	74.4094	75.8148	73.9512	76.8438	76.9086	16.3375	15.3076	15.9541	54.5573	53.2609	53.5949	0.004647
Bpev01.c0196.g0006	BpCesA01/10-1	69.8665	65.4956	65.6683	74.7091	76.7954	75.7863	26.696	26.5642	25.3937	76.349	75.2057	74.5935	0.1214
Bpev01.c0205.g0006	BpCesA01/10-2	41.4054	41.0589	41.1173	39.1156	39.4676	38.4685	6.20144	5.96875	6.12609	132.322	135.891	135.765	0.3406
Bpev01.c0603.g0003	BpCesA07	49.1459	45.015	44.5611	19.8392	21.8623	21.4837	1.48668	1.58391	1.49897	1.12855	1.37182	1.53575	0.002359
Bpev01.c0480.g0087	BpCesA02/05/06/09-1	41.6124	39.9585	39.5127	37.5362	38.2324	37.2706	4.6089	4.48536	4.84115	88.1963	89.8807	90.2	0.6902
Bpev01.c0402.g0034	BpCesA02/05/06/09-2	56.9716	53.7764	57.4804	38.4586	36.1358	39.9909	5.22762	5.16636	5.59441	11.244	10.8192	11.4859	9.548e-05
Bpev01.c0598.g0015	BpCesA02/05/06/09-3	39.2973	39.2077	37.5957	48.8669	49.3768	49.2282	6.00445	5.58329	5.7856	165.213	163.526	166.036	0.2974
Bpev01.c1193.g0003	BpCslB01_06-1	0	0	0	0	0	0	2.3872	2.67817	2.5654	4.84795	4.51658	4.72944	0.0006817
Bpev01.c1000.g0018	BpCslB01_06-2	30.3883	27.8576	29.6703	18.3545	17.2681	18.1672	3.38209	3.02956	3.03533	5.63656	5.31181	5.38311	0.0005141
Bpev01.c1000.g0013	BpCslB01_06-3	7.94531	8.97659	7.98764	5.62466	5.33324	5.30205	2.71445	3.73261	3.55542	0.356338	0.259391	0.317106	0.0003693
Bpev01.c0058.g0002	BpCslC06	8.38493	8.4657	8.0915	7.49649	8.76885	7.82033	3.67859	3.78386	3.95352	18.1917	19.4552	20.1516	0.3768
Bpev01.c0018.g0093	BpCslC12	44.2227	40.6162	41.6905	46.1826	49.1525	44.8134	2.15019	2.693	2.5789	203.613	199.16	199.818	0.2536
Bpev01.c0094.g0029	BpCslC04	9.07586	7.45752	8.73999	8.8132	8.72624	8.81577	2.99641	2.21108	2.29631	65.8414	67.1263	66.3966	0.1302
Bpev01.c0515.g0003	BpCslC05/08	10.8518	10.3244	10.523	11.5798	12.0661	11.7725	3.37818	2.97214	3.47007	1.15239	1.0798	0.7916	3.58e-07
Bpev01.c1782.g0020	BpCslE01	1.75046	1.78059	1.79563	1.04749	1.50508	1.29062	0.156856	0.223641	0.174519	0.483745	0.393369	0.4006	4.927e-05
Bpev01.c1739.g0001	BpCslG01_03-1	45.1693	44.7112	45.5792	50.4418	50.6113	49.9795	8.44674	8.55948	10.8625	28.5704	27.8453	29.5405	0.0008346
Bpev01.c1225.g0008	BpCslG01_03-2	6.15286	6.27582	6.57184	4.96707	5.31564	5.07254	1.87018	1.33851	1.49073	0.939758	0.983234	1.17779	1.322e-06
Bpev01.c0995.g0003	BpCslG01_03-3	32.5656	33.5864	32.704	35.3969	37.6312	37.2122	14.8717	13.7414	14.3082	8.94482	10.9492	10.2326	1.338e-08
